# Supplementary material for: Proposal of a Rapid Detection System Using Image Analysis for ELISA with an Autonomous Centrifugal Microfluidic System
Source: Micromachines (Basel). 2024 Nov 16;15(11):1387. doi: 10.3390/mi15111387 (PMC11596746; doi:10.3390/mi15111387)
Supplement: Supplementary file 1 [file micromachines-15-01387-s001.zip]

Archive with 2 entries (2 files):
- Supplementary documents.pdf
- Supplementary movie.mp4
